# Supplementary material for: Prevalence of Shiga Toxin-Producing Escherichia coli O157 in Wild Scottish Deer with High Human Pathogenic Potential
Source: Animals (Basel). 2023 Sep 2;13(17):2795. doi: 10.3390/ani13172795 (PMC10486872; doi:10.3390/ani13172795)
Supplement: Supplementary file 1 [file animals-13-02795-s001.zip]

Archive with 2 entries (2 files):
- Supplementary Table S3.xlsx
- Supplementary.pdf
